# Supplementary material for: The Impact of World Trade Center Related Medical Conditions on the Severity of COVID-19 Disease and Its Long-Term Sequelae
Source: Int J Environ Res Public Health. 2022 Jun 7;19(12):6963. doi: 10.3390/ijerph19126963 (PMC9222715; doi:10.3390/ijerph19126963)
Supplement: Supplementary file 1 [file ijerph-19-06963-s001.zip]

Archive with 1 entries (1 files):
- ijerph-1726352-supplementary.pdf
